# Supplementary material for: Optimizing anaerobic growth rate and fermentation kinetics in Saccharomyces cerevisiae strains expressing Calvin-cycle enzymes for improved ethanol yield
Source: Biotechnol Biofuels. 2018 Jan 25;11:17. doi: 10.1186/s13068-017-1001-z (PMC5784725; doi:10.1186/s13068-017-1001-z)
Supplement: Supplementary file 1 — Additional file 1. Primers used in this study. [file 13068_2017_1001_MOESM1_ESM.xlsx]

## Sheet: Sheet1
	Additional File 1.
	Primer code	Sequence 5'-3'	Purpose
	5792	GTTTTAGAGCTAGAAATAGCAAGTTAAAATAAG	pUDR119 and pUDR164 construction
	5980	CGACCGAGTTGCTCTTG	pUDR119 and pUDR164 construction
	5979	TATTGACGCCGGGCAAGAGC	pUDR119 and pUDR164 construction
	7023	GTTGATAACGGACTAGCCTTATTTTAACTTGCTATTTCTAGCTCTAAAACGAAGAATTCCAGTGGTCAATGATCATTTATCTTTCACTGCGGAGAAGTTTCGAACGCCGAAACATGCGCA	pUDR119 construction
Plasmid construction	7374	GTTGATAACGGACTAGCCTTATTTTAACTTGCTATTTCTAGCTCTAAAACCTACTCTCTTCCTAGTCGCCGATCATTTATCTTTCACTGCGGAGAAGTTTCGAACGCCGAAACATGCGCA	pUDR164 construction
	7375	CTACTCTCTTCCTAGTCGCC	pUDR164 diagnostic PCR
	5793	GATCATTTATCTTTCACTGCGGAG	GPD2-targeting CRISPR plasmid construction
	6966	GTGCGCATGTTTCGGCGTTCGAAACTTCTCCGCAGTGAAAGATAAATGATCCCAAGAATTCCCATTATTCGGTTTTAGAGCTAGAAATAGCAAGTTAAAATAAG	GPD2-targeting CRISPR plasmid construction
	7549	GCGATACCCTGCGATCTTCACAGCTATGACCATGATTACG	Addition of 20 bp primer-binding sequence to cbbM
	7550	CGCGCAGATTAGCGAAGCCTCACTATAGGGCGAATTGG	Addition of 20 bp primer-binding sequence to cbbM
	11206	CATACGTTGAAACTACGGCAAAGGATTGGTCAGATCGCTTCATACAGGGAAAGTTCGGCACGCGCAGATTAGCGAAGC	cbbM cassette construction - F tag addition
	7548	GCATAGAACATTATCCGCGGAAACGGGTATTAGGGGTGAGGGTGAATAAGGAAAGTCAGGGAAATCGGGCCGCGCAGATTAGCGAAGC	cbbM cassette construction - SGA1 tag addition
	6285	AAGGGCCATGACCACCTGATGCACCAATTAGGTAGGTCTGGCTATGTCTATACCTCTGGCGCGATACCCTGCGATCTTC	cbbM cassette construction - G tag addition
	6280	GTGCCTATTGATGATCTGGCGGAATGTCTGCCGTGCCATAGCCATGCCTTCACATATAGTGCGATACCCTGCGATCTTC	cbbM cassette construction - A tag addition
	6273	GCCAGAGGTATAGACATAGCCAGACCTACCTAATTGGTGCATCAGGTGGTCATGGCCCTTCGCGCAGATTAGCGAAGC	cbbM cassette construction - G tag addition
	6281	GTTGAACATTCTTAGGCTGGTCGAATCATTTAGACACGGGCATCGTCCTCTCGAAAGGTGGCGATACCCTGCGATCTTC	cbbM cassette construction - B tag addition
	6270	ACTATATGTGAAGGCATGGCTATGGCACGGCAGACATTCCGCCAGATCATCAATAGGCACCGCGCAGATTAGCGAAGC	cbbM cassette construction - A tag addition
cbbM cassette construction	6282	CTAGCGTGTCCTCGCATAGTTCTTAGATTGTCGCTACGGCATATACGATCCGTGAGACGTGCGATACCCTGCGATCTTC	cbbM cassette construction - C tag addition
	6271	CACCTTTCGAGAGGACGATGCCCGTGTCTAAATGATTCGACCAGCCTAAGAATGTTCAACCGCGCAGATTAGCGAAGC	cbbM cassette construction - B tag addition
	6284	AATCACTCTCCATACAGGGTTTCATACATTTCTCCACGGGACCCACAGTCGTAGATGCGTGCGATACCCTGCGATCTTC	cbbM cassette construction - D tag addition
	6272	ACGTCTCACGGATCGTATATGCCGTAGCGACAATCTAAGAACTATGCGAGGACACGCTAGCGCGCAGATTAGCGAAGC	cbbM cassette construction - C tag addition
	6283	ACGCATCTACGACTGTGGGTCCCGTGGAGAAATGTATGAAACCCTGTATGGAGAGTGATTGCGATACCCTGCGATCTTC	cbbM cassette construction - D tag addition
	6275	ACGAGAGATGAAGGCTCACCGATGGACTTAGTATGATGCCATGCTGGAAGCTCCGGTCATCGCGCAGATTAGCGAAGC	cbbM cassette construction - M tag addition
	6287	ATGACCGGAGCTTCCAGCATGGCATCATACTAAGTCCATCGGTGAGCCTTCATCTCTCGTGCGATACCCTGCGATCTTC	cbbM cassette construction - M tag addition
	6276	TTCTAGGCTTTGATGCAAGGTCCACATATCTTCGTTAGGACTCAATCGTGGCTGCTGATCCGCGCAGATTAGCGAAGC	cbbM cassette construction - N tag addition
	6288	GATCAGCAGCCACGATTGAGTCCTAACGAAGATATGTGGACCTTGCATCAAAGCCTAGAAGCGATACCCTGCGATCTTC	cbbM cassette construction - N tag addition
	6277	ATACTCCCTGCACAGATGAGTCAAGCTATTGAACACCGAGAACGCGCTGAACGATCATTCCGCGCAGATTAGCGAAGC	cbbM cassette construction - O tag addition
	6289	GAATGATCGTTCAGCGCGTTCTCGGTGTTCAATAGCTTGACTCATCTGTGCAGGGAGTATGCGATACCCTGCGATCTTC	cbbM cassette construction - O tag addition
	7075	CGACGAGATGCTCAGACTATGTGTTCTACCTGCTTGGACATCTTCGCGTATATGACGGCCCGGCCGCAAATTAAAGCCTT	cbbM cassette construction - J tag addition
	7298	TTGTTCAATGGATGCGGTTC	Diagnostic primer cbbM integration
	4692	AAGGGCCATGACCACCTG	Diagnostic primer cbbM integration
	4870	GCCAGAGGTATAGACATAGCC	Diagnostic primer cbbM integration
	3275	GTGCCTATTGATGATCTGGCGGAATG	Diagnostic primer cbbM integration
	3847	ACTATATGTGAAGGCATGGCTATGG	Diagnostic primer cbbM integration
	3276	GTTGAACATTCTTAGGCTGGTCGAATC	Diagnostic primer cbbM integration
	4691	CACCTTTCGAGAGGACGATG	Diagnostic primer cbbM integration
	3277	CTAGCGTGTCCTCGCATAGTTCTTAGATTG	Diagnostic primer cbbM integration
	3283	ACGTCTCACGGATCGTATATGC	Diagnostic primer cbbM integration
	7226	ATACATTTCTCCACGGGACC	Diagnostic primer cbbM integration
	7225	GTCCCGTGGAGAAATGTATG	Diagnostic primer cbbM integration
cbbM integration diagnostic primers	6629	ACGAGAGATGAAGGCTCACC	Diagnostic primer cbbM integration
	4184	ATGACCGGAGCTTCCAGCATG	Diagnostic primer cbbM integration
	3842	TTCTAGGCTTTGATGCAAGGTC	Diagnostic primer cbbM integration
	3843	GATCAGCAGCCACGATTG	Diagnostic primer cbbM integration
	3840	ATACTCCCTGCACAGATGA	Diagnostic primer cbbM integration
	3837	GAATGATCGTTCAGCGCG	Diagnostic primer cbbM integration
	7228	TCTACCTGCTTGGACATCTTC	Diagnostic primer cbbM integration
	7227	ATACGCGAAGATGTCCAAGC	Diagnostic primer cbbM integration
	3290	GTCACGGGTTCTCAGCAATTCG	Diagnostic primer cbbM integration
	3291	CTCTAACGCCTCAGCCATCATCG	Diagnostic primer cbbM integration
	4229	TGGTCGACAGATACAATCCTGG	Diagnostic primer cbbM integration
	1370	GTTTGATGGTCCAGCTACAG	Diagnostic primer cbbM integration
	1371	AAATAGCACCAGCAGCAGGAG	Diagnostic primer cbbM integration
	7076	GGCCGTCATATACGCGAAGATGTCCAAGCAGGTAGAACACATAGTCTGAGCATCTCGTCGCGACCATAGCTTCAAAATGTTTC	groEL cassette construction - J tag addition
groES, groEL cassette construction	7077	GTCACGGGTTCTCAGCAATTCGAGCTATTACCGATGATGGCTGAGGCGTTAGAGTAATCTGCTCGACATTTTATGATGGAATG	groEL cassette construction - H tag addition
	7078	AGATTACTCTAACGCCTCAGCCATCATCGGTAATAGCTCGAATTGCTGAGAACCCGTGACGGGATCTACGTATGGTCATTTC	groES cassette construction - H tag addition
	7079	TATATTTGATGTAAATATCTAGGAAATACACTTGTGTATACTTCTCGCTTTTCTTTTATTCGCCCTTTTAAACAGTTGATG	groES cassette construction - SGA1 tag addition
	7933	TCACAGAGGGATCCCGTTACCCATCTATGCTGAAGATTTATCATACTATTCCTCCGCTCGGGAATTCAAGCAATAGCGTTTC	pYEN1-prk cassette construction
	7295	TTTCTTGTGCAGTATCCAGAATAT	pYEN1-prkcassette construction
	7930	TCACAGAGGGATCCCGTTACCCATCTATGCTGAAGATTTATCATACTATTCCTCCGCTCGAGAATGCAAGGGCAAACAGG	pDAN1-prkcassette construction
	7931	TACTTGGGGTATATATTTAGTATGC	pDAN1-prkcassette construction
prk cassette construction	7978	GCATAGAACATTATCCGCGGAAACGGGTATTAGGGGTGAGGGTGAATAAGGAAAGTCAGGGAAATCGGGCAGAATGCAAGGGCAAACAGG	prk cassette construction (pDAN1 - SGA1 tag addition)
	7084	ATTGAATTGAATTGAAATCGATAG	prk cassette construction (tPGK1)
	7934	GTCATAACTCAATTTGCCTATTTCTTACGGCTTCTCATAAAACGTCCCACACTATTCAGGGCTTCAAGCTTACACAACACG	prk cassette construction (tPGK1) - X-2 tag addition
	7081	ATTGATCTATCGATTTCAATTCAATTCAATCTAGGCTTTAGCAGCTGTTG	prk amplification
	11205	TGCCGAACTTTCCCTGTATGAAGCGATCTGACCAATCCTTTGCCGTAGTTTCAACGTATGGCTTCAAGCTTACACAACAC	prk cassette construction (tPGK1) - F tag addition
	7297	ACTTGTATATTCTGGATACTGCACAAGAAAATGTCACAACAACAAACAATTGTG	prk amplification (pYEN1 cassette)
	7932	TTGCAGATAAAAGTGTAGCAGATAAAAGTGTAGCATACTAAATATATACCCCAAGTAATGTCACAACAACAAACAATTGTG	prk amplification (pDAN1 cassette)
	11593	GTATTTTGGTAGATTCAATTCTCTTTCCCTTTCCTTTTCCTTCGCTCCCCTTCCTTATCAGTCAAAAAATTAGCCTTTTAATTCTGC	GPD2_RPE1_H cassette construction
	3290	GTCACGGGTTCTCAGCAATTCG	GPD2_RPE1_H cassette construction
	5909	AGATTACTCTAACGCCTCAGCC	H_TKL1_I cassette construction
	4068	GCCTACGGTTCCCGAAGTATGC	H_TKL1_I cassette construction
	3274	TATTCACGTAGACGGATAGGTATAGC	I_TAL1_A cassette construction
	3275	GTGCCTATTGATGATCTGGCGGAATG	I_TAL1_A cassette construction
non-ox PPP cassettes construction	3847	ACTATATGTGAAGGCATGGCTATGG	A_NQM1_B cassette construction
	3276	GTTGAACATTCTTAGGCTGGTCGAATC	A_NQM1_B cassette construction
	4691	CACCTTTCGAGAGGACGATG	B_RKI1_C cassette construction
	3277	CTAGCGTGTCCTCGCATAGTTCTTAGATTG	B_RKI1_C cassette construction
	3283	ACGTCTCACGGATCGTATATGC	C_TKL2_GPD2 cassette construction
	11595	ATAACTGTAGTAATGTTACTAGTAGTAGTTGTAGAACTTGTGTATAATGATAAATTGGTTTACTATTGGCTGCTTGTTAC	C_TKL2_GPD2 cassette construction
	7376	GGTCTAGGCCTGCATAATCG	Diagnostic primer prk integration in X-2
	7377	TGCGGCATCATGTCTACTTG	Diagnostic primer prk integration in X-2
	2375	TGAGCCACTTAAATTTCGTGAATG	Diagnostic primer prk integration in X-2
	2376	GCCTTTGAGTGAGCTGATACC	Diagnostic primer prk integration in X-2
	2018	GTTCAGCAGCTCTTCTCTAC	Diagnostic primer non-ox PPP integration
	4496	CCGGCGTTGATGACCTTATG	Diagnostic primer non-ox PPP integration
	7868	CAACTTGGGTTGCGAATGTC	Diagnostic primer non-ox PPP integration
	7876	ACTGGTAGCACCATCGATAG	Diagnostic primer non-ox PPP integration
	7875	TTGATAAGCTAGCCGTCTCC	Diagnostic primer non-ox PPP integration
	7872	TCGGCTTCACCCTTGTAATC	Diagnostic primer non-ox PPP integration
Misc. diagnostic primers	7871	GGTGATTTCGGCTCTATTGC	Diagnostic primer non-ox PPP integration
	7874	AAATCTGGGTGCCGAATTCC	Diagnostic primer non-ox PPP integration
	7873	ACCCATGTGGTTGCTGATTC	Diagnostic primer non-ox PPP integration
	7870	CTTCATCAGCACCGTCAAAC	Diagnostic primer non-ox PPP integration
	7869	CTTTGGGCAATCCTTTGGAG	Diagnostic primer non-ox PPP integration
	7877	CAACCATATGCCTCGTATCG	Diagnostic primer non-ox PPP integration
	7923	ACTAGGATTGGCACCAGTTG	Diagnostic primer non-ox PPP integration
	2015	CCAAATGCGACATGAGTCAC	Diagnostic primer non-ox PPP integration
	2018	GTTCAGCAGCTCTTCTCTAC	Diagnostic primer non-ox PPP integration
	2015	CCAAATGCGACATGAGTCAC	Diagnostic primer non-ox PPP integration
